# Supplementary material for: In-depth correlation analysis between tear glucose and blood glucose using a wireless smart contact lens
Source: Nat Commun. 2024 Apr 2;15:2828. doi: 10.1038/s41467-024-47123-9 (PMC10987615; doi:10.1038/s41467-024-47123-9)
Supplement: Supplementary file 8 — Source Data [file 41467_2024_47123_MOESM8_ESM.xlsx]

## Sheet: Fig 1d
	Time (s)	ΔI/I0
	0	0
	0.1	0.11621
	0.2	0.11471
	0.3	0.20516
	0.4	0.05697
	0.5	0.03348
	0.6	0.00175
	0.7	0.04897
	0.8	0.1047
	0.9	-0.03724
	1	-0.13045
	1.1	-0.11171
	1.2	-0.38384
	1.3	-0.33363
	1.4	-0.26965
	1.5	-0.33312
	1.6	-0.43632
	1.7	-0.41509
	1.8	-0.52055
	1.9	-0.61077
	2	-0.44684
	2.1	-0.36385
	2.2	-0.22766
	2.3	-0.027
	2.4	0.0255
	2.5	0.04148
	2.6	0.17694
	2.7	0.04923
	2.8	-0.001
	2.9	-0.10147
	3	-0.05799
	3.1	-0.15944
	3.2	-0.13419
	3.3	-0.17844
	3.4	-0.30787
	3.5	-0.46358
	3.6	-0.63376
	3.7	-0.62126
	3.8	-0.61077
	3.9	-0.55778
	4	-0.41783
	4.1	-0.45182
	4.2	-0.3936
	4.3	-0.40434
	4.4	-0.38636
	4.5	-0.18542
	4.6	-0.09322
	4.7	-0.08372
	4.8	-0.05547
	4.9	-0.2364
	5	-0.43332
	5.1	-0.29413
	5.2	-0.22916
	5.3	-0.13419
	5.4	-0.05347
	5.5	-0.2384
	5.6	-0.23866
	5.7	-0.27988
	5.8	-0.19693
	5.9	-0.18666
	6	-0.04524
	6.1	-0.02075
	6.2	-0.10071
	6.3	-0.1557
	6.4	-0.15969
	6.5	-0.0892
	6.6	-0.04448
	6.7	0.02474
	6.8	0.13419
	6.9	0.0987
	7	-0.07597
	7.1	-0.06698
	7.2	-0.07597
	7.3	-0.14968
	7.4	-0.02423
	7.5	0.04473
	7.6	-0.05847
	7.7	-0.02974
	7.8	-0.16944
	7.9	-0.15545
	8	0.1112
	8.1	0.13919
	8.2	0.09995
	8.3	-0.00625
	8.4	-0.02149
	8.5	-0.11072
	8.6	0.05098
	8.7	0.10594
	8.8	0.1222
	8.9	0.09246
	9	-0.11621
	9.1	-0.21392
	9.2	-0.21816
	9.3	-0.25715
	9.4	-0.24691
	9.5	-0.33012
	9.6	-0.29588
	9.7	-0.38285
	9.8	-0.45082
	9.9	-0.62177
	10	-0.70348
	10.1	-0.72248
	10.2	-0.51006
	10.3	-0.38336
	10.4	-0.34811
	10.5	-0.26289
	10.6	-0.3636
	10.7	-0.3811
	10.8	-0.21966
	10.9	-0.16495
	11	0.0095
	11.1	-0.02598
	11.2	0.06048
	11.3	-0.08748
	11.4	-0.31862
	11.5	-0.20168
	11.6	-0.14869
	11.7	-0.04874
	11.8	-0.14145
	11.9	-0.12494
	12	-0.28989
	12.1	-0.34138
	12.2	-0.41209
	12.3	-0.21816
	12.4	-0.19243
	12.5	-0.16469
	12.6	-0.19543
	12.7	-0.31288
	12.8	-0.32487
	12.9	-0.30589
	13	-0.19418
	13.1	-0.16469
	13.2	-0.07948
	13.3	-0.07221
	13.4	-0.05273
	13.5	-0.12771
	13.6	-0.12471
	13.7	-0.24615
	13.8	-0.10297
	13.9	-0.05497
	14	-0.0892
	14.1	-0.29063
	14.2	-0.33787
	14.3	-0.31313
	14.4	-0.44808
	14.5	-0.31664
	14.6	-0.2384
	14.7	-0.20417
	14.8	-0.34437
	14.9	-0.44958
	15	-0.41709
	15.1	-0.45309
	15.2	-0.5238
	15.3	-0.37335
	15.4	-0.25964
	15.5	-0.51755
	15.6	-0.48057
	15.7	-0.72596
	15.8	-0.6205
	15.9	-0.54653
	16	-0.59378
	16.1	-0.60051
	16.2	-0.65674
	16.3	-0.66025
	16.4	-0.77119
	16.5	-0.65349
	16.6	-0.58476
	16.7	-0.49157
	16.8	-0.46233
	16.9	-0.60752
	17	-0.59926
	17.1	-0.52855
	17.2	-0.50107
	17.3	-0.34737
	17.4	-0.32487
	17.5	-0.31412
	17.6	-0.36685
	17.7	-0.32537
	17.8	-0.38534
	17.9	-0.26614
	18	-0.14895
	18.1	0.01674
	18.2	-0.0987
	18.3	-0.13371
	18.4	-0.15293
	18.5	-0.22817
	18.6	-0.22916
	18.7	-0.04448
	18.8	-0.10871
	18.9	-0.24915
	19	-0.4061
	19.1	-0.29614
	19.2	-0.19467
	19.3	-0.17394
	19.4	-0.13419
	19.5	-0.30188
	19.6	-0.34186
	19.7	-0.28865
	19.8	-0.28138
	19.9	-0.28913
	20	-0.30162
	20.1	-0.36035
	20.2	-0.56604
	20.3	-0.67323
	20.4	-0.67074
	20.5	-0.58128
	20.6	-0.59726
	20.7	-0.76345
	20.8	-0.6585
	20.9	-0.71897
	21	-0.69573
	21.1	-0.60101
	21.2	-0.64574
	21.3	-0.64224
	21.4	-0.82542
	21.5	-0.67998
	21.6	-0.657
	21.7	-0.59827
	21.8	-0.31814
	21.9	-0.31913
	22	-0.26464
	22.1	-0.29987
	22.2	-0.34511
	22.3	-0.26866
	22.4	-0.13594
	22.5	-0.14844
	22.6	-0.03998
	22.7	-0.20216
	22.8	-0.24641
	22.9	-0.30589
	23	-0.21615
	23.1	-0.22415
	23.2	-0.0315
	23.3	-0.09771
	23.4	-0.29639
	23.5	-0.23767
	23.6	-0.2604
	23.7	-0.1332
	23.8	-0.12944
	23.9	0.08321
	24	-0.02824
	24.1	-0.03625
	24.2	-0.23917
	24.3	-0.12746
	24.4	-0.14719
	24.5	-0.12395
	24.6	-0.05822
	24.7	-0.08872
	24.8	-0.25189
	24.9	-0.28613
	25	-0.31039
	25.1	-0.18367
	25.2	-0.27589
	25.3	-0.19317
	25.4	-0.23815
	25.5	-0.45156
	25.6	-0.44257
	25.7	-0.44983
	25.8	-0.45458
	25.9	-0.26866
	26	-0.4843
	26.1	-0.43858
	26.2	-0.55303
	26.3	-0.54178
	26.4	-0.54755
	26.5	-0.60975
	26.6	-0.40759
	26.7	-0.44381
	26.8	-0.53904
	26.9	-0.60002
	27	-0.66675
	27.1	-0.58303
	27.2	-0.60376
	27.3	-0.43358
	27.4	-0.47457
	27.5	-0.68524
	27.6	-0.58928
	27.7	-0.61275
	27.8	-0.49482
	27.9	-0.34237
	28	-0.40709
	28.1	-0.5173
	28.2	-0.58227
	28.3	-0.70147
	28.4	-0.5363
	28.5	-0.45908
	28.6	-0.3776
	28.7	-0.56203
	28.8	-0.50256
	28.9	-0.50856
	29	-0.52654
	29.1	-0.52479
	29.2	-0.49555
	29.3	-0.35011
	29.4	-0.5178
	29.5	-0.65649
	29.6	-0.75446
	29.7	-0.58001
	29.8	-0.50381
	29.9	-0.39634
	30	-0.43208
	30.1	-0.43307
	30.2	-0.624
	30.3	-0.60328
	30.4	-0.627
	30.5	-0.43909
	30.6	-0.56129
	30.7	-0.39309
	30.8	-0.38384
	30.9	-0.43584
	31	-0.10297
	31.1	0.01349
	31.2	-0.17269
	31.3	-0.21217
	31.4	-0.17744
	31.5	-0.24966
	31.6	-0.28164
	31.7	-0.1352
	31.8	-0.2824
	31.9	-0.29738
	32	-0.36835
	32.1	-0.46581
	32.2	-0.2794
	32.3	-0.24714
	32.4	-0.43358
	32.5	-0.44257
	32.6	-0.39108
	32.7	-0.27963
	32.8	-0.27239
	32.9	-0.36586
	33	-0.17394
	33.1	-0.20193
	33.2	-0.30838
	33.3	-0.31112
	33.4	-0.26891
	33.5	-0.26264
	33.6	-0.30063
	33.7	-0.36086
	33.8	-0.53454
	33.9	-0.71671
	34	-0.68448
	34.1	-0.62151
	34.2	-0.63449
	34.3	-0.73322
	34.4	-0.82868
	34.5	-0.85192
	34.6	-0.8824
	34.7	-0.7792
	34.8	-0.61501
	34.9	-0.75771
	35	-0.78595
	35.1	-0.82918
	35.2	-0.8714
	35.3	-0.73797
	35.4	-0.67249
	35.5	-0.71222
	35.6	-0.71072
	35.7	-0.81968
	35.8	-0.81369
	35.9	-0.77069
	36	-0.74097
	36.1	-0.62276
	36.2	-0.67549
	36.3	-0.84341
	36.4	-0.82243
	36.5	-0.78019
	36.6	-0.79243
	36.7	-0.68199
	36.8	-0.57953
	36.9	-0.60051
	37	-0.71971
	37.1	-0.75646
	37.2	-0.78793
	37.3	-0.68224
	37.4	-0.64049
	37.5	-0.71072
	37.6	-0.73045
	37.7	-0.85916
	37.8	-0.67498
	37.9	-0.57079
	38	-0.46706
	38.1	-0.59502
	38.2	-0.65623
	38.3	-0.627
	38.4	-0.58826
	38.5	-0.53604
	38.6	-0.39035
	38.7	-0.43884
	38.8	-0.49281
	38.9	-0.47732
	39	-0.44633
	39.1	-0.37236
	39.2	-0.37584
	39.3	-0.40785
	39.4	-0.34511
	39.5	-0.43632
	39.6	-0.41859
	39.7	-0.63975
	39.8	-0.49157
	39.9	-0.52603
	40	-0.36612
	40.1	-0.43983
	40.2	-0.59652
	40.3	-0.61625
	40.4	-0.66175
	40.5	-0.621
	40.6	-0.54379
	40.7	-0.46157
	40.8	-0.57653
	40.9	-0.71496
	41	-0.73647
	41.1	-0.76769
	41.2	-0.66149
	41.3	-0.57003
	41.4	-0.59426
	41.5	-0.76794
	41.6	-0.81567
	41.7	-0.99085
	41.8	-0.90089
	41.9	-0.7397
	42	-0.68923
	42.1	-0.62601
	42.2	-0.80993
	42.3	-0.88616
	42.4	-0.89939
	42.5	-0.80942
	42.6	-0.63624
	42.7	-0.65349
	42.8	-0.75021
	42.9	-0.75745
	43	-0.81394
	43.1	-0.75822
	43.2	-0.72997
	43.3	-0.68674
	43.4	-0.7842
	43.5	-0.81544
	43.6	-0.88341
	43.7	-1.00561
	43.8	-0.80594
	43.9	-0.7527
	44	-0.73122
	44.1	-0.84816
	44.2	-0.86241
	44.3	-0.8794
	44.4	-0.92164
	44.5	-0.85667
	44.6	-0.74397
	44.7	-0.76195
	44.8	-0.80467
	44.9	-0.92888
	45	-0.94188
	45.1	-0.89065
	45.2	-0.84666
	45.3	-0.76545
	45.4	-0.75519
	45.5	-0.85517
	45.6	-0.96388
	45.7	-1.00886
	45.8	-0.84191
	45.9	-0.73571
	46	-0.68049
	46.1	-0.55253
	46.2	-0.76495
	46.3	-0.64874
	46.4	-0.68199
	46.5	-0.72296
	46.6	-0.50107
	46.7	-0.5273
	46.8	-0.30162
	46.9	-0.32588
	47	-0.34287
	47.1	-0.4718
	47.2	-0.41608
	47.3	-0.2494
	47.4	-0.29964
	47.5	-0.33762
	47.6	-0.41333
	47.7	-0.5033
	47.8	-0.37686
	47.9	-0.40858
	48	-0.33912
	48.1	-0.36012
	48.2	-0.45631
	48.3	-0.51806
	48.4	-0.42959
	48.5	-0.3731
	48.6	-0.31313
	48.7	-0.32062
	48.8	-0.22042
	48.9	-0.17142
	49	-0.28064
	49.1	-0.46833
	49.2	-0.38534
	49.3	-0.20841
	49.4	-0.21542
	49.5	-0.21341
	49.6	-0.29639
	49.7	-0.42758
	49.8	-0.54628
	49.9	-0.43157
	50	-0.34486
	50.1	-0.49182
	50.2	-0.47356
	50.3	-0.5363
	50.4	-0.66098
	50.5	-0.66548
	50.6	-0.5018
	50.7	-0.58928
	50.8	-0.37635
	50.9	-0.58351
	51	-0.59251
	51.1	-0.57401
	51.2	-0.57252
	51.3	-0.30564
	51.4	-0.35336
	51.5	-0.31514
	51.6	-0.54628
	51.7	-0.49157
	51.8	-0.40935
	51.9	-0.20691
	52	-0.21791
	52.1	-0.32337
	52.2	-0.17993
	52.3	-0.2574
	52.4	-0.33236
	52.5	-0.41458
	52.6	-0.44059
	52.7	-0.30637
	52.8	-0.25639
	52.9	-0.19942
	53	-0.43358
	53.1	-0.50904
	53.2	-0.60803
	53.3	-0.68273
	53.4	-0.49957
	53.5	-0.51554
	53.6	-0.56652
	53.7	-0.6415
	53.8	-0.72497
	53.9	-0.99637
	54	-0.95562
	54.1	-0.89065
	54.2	-0.84841
	54.3	-0.7447
	54.4	-0.78095
	54.5	-0.68824
	54.6	-0.58326
	54.7	-0.605
	54.8	-0.60526
	54.9	-0.68049
	55	-0.43558
	55.1	-0.37734
	55.2	-0.25941
	55.3	-0.37061
	55.4	-0.4858
	55.5	-0.43708
	55.6	-0.51079
	55.7	-0.30063
	55.8	-0.27191
	55.9	-0.07272
	56	-0.14669
	56.1	-0.22992
	56.2	-0.44257
	56.3	-0.42908
	56.4	-0.39334
	56.5	-0.3936
	56.6	-0.40635
	56.7	-0.59378
	56.8	-0.56703
	56.9	-0.69472
	57	-0.82817
	57.1	-0.84267
	57.2	-0.76469
	57.3	-0.57053
	57.4	-0.6335
	57.5	-0.64099
	57.6	-0.75347
	57.7	-0.82667
	57.8	-0.56553
	57.9	-0.51156
	58	-0.37285
	58.1	-0.52255
	58.2	-0.48555
	58.3	-0.50455
	58.4	-0.3906
	58.5	-0.39736
	58.6	-0.21067
	58.7	-0.24315
	58.8	-0.13419
	58.9	-0.31986
	59	-0.31938
	59.1	-0.24966
	59.2	-0.12944
	59.3	-0.17043
	59.4	-0.25766
	59.5	-0.47607
	59.6	-0.49654
	59.7	-0.45707
	59.8	-0.39235
	59.9	-0.43434
	60	-0.5048
	60.1	-0.5048
	60.2	12.4191
	60.3	12.3093
	60.4	12.1893
	60.5	12.1742
	60.6	11.9894
	60.7	11.5895
	60.8	11.3346
	60.9	11.3296
	61	11.7994
	61.1	11.4395
	61.2	11.8894
	61.3	11.4146
	61.4	11.3696
	61.5	11.4195
	61.6	11.4346
	61.7	11.7795
	61.8	11.8394
	61.9	11.8694
	62	11.4695
	62.1	11.5745
	62.2	11.3496
	62.3	11.8194
	62.4	12.0543
	62.5	11.9294
	62.6	11.8294
	62.7	11.5945
	62.8	11.5545
	62.9	11.8294
	63	11.6294
	63.1	11.9393
	63.2	11.7394
	63.3	11.5045
	63.4	11.5345
	63.5	11.3746
	63.6	11.2147
	63.7	11.6395
	63.8	11.9943
	63.9	11.7494
	64	11.7894
	64.1	10.9497
	64.2	11.1547
	64.3	11.5045
	64.4	11.1896
	64.5	11.3646
	64.6	10.8748
	64.7	10.9147
	64.8	10.25
	64.9	10.365
	65	10.7398
	65.1	10.6149
	65.2	10.6099
	65.3	10.5299
	65.4	10.265
	65.5	10.0001
	65.6	9.85515
	65.7	10.0151
	65.8	10.315
	65.9	10.44
	66	10.295
	66.1	10.15
	66.2	10.205
	66.3	10.0451
	66.4	10.4649
	66.5	10.6249
	66.6	10.4099
	66.7	10.2001
	66.8	9.98017
	66.9	9.66521
	67	9.92012
	67.1	10.11
	67.2	9.94014
	67.3	10.19
	67.4	9.75517
	67.5	9.99007
	67.6	9.5153
	67.7	9.78022
	67.8	9.62025
	67.9	9.89518
	68	9.70026
	68.1	9.43031
	68.2	9.51032
	68.3	9.37377
	68.4	9.3538
	68.5	9.3363
	68.6	9.11385
	68.7	9.28619
	68.8	9.34362
	68.9	9.29881
	69	9.08126
	69.1	8.9012
	69.2	9.13872
	69.3	9.31388
	69.4	9.44629
	69.5	9.50618
	69.6	9.5013
	69.7	9.28863
	69.8	9.33384
	69.9	9.53877
	70	9.61372
	70.1	9.72617
	70.2	9.6011
	70.3	9.69358
	70.4	9.46869
	70.5	9.441
	70.6	9.55345
	70.7	9.58604
	70.8	9.61619
	70.9	9.18393
	71	9.34608
	71.1	9.29637
	71.2	9.31634
	71.3	9.49355
	71.4	9.44385
	71.5	9.18108
	71.6	9.18393
	71.7	9.04867
	71.8	9.20145
	71.9	9.08126
	72	9.22873
	72.1	9.09635
	72.2	8.99897
	72.3	9.28863
	72.4	9.32856
	72.5	9.38111
	72.6	9.35871
	72.7	9.6235
	72.8	9.45606
	72.9	9.31634
	73	9.5013
	73.1	9.53633
	73.2	9.54855
	73.3	9.34954
	73.4	9.23465
	73.5	9.39721
	73.6	9.6172
	73.7	9.44629
	73.8	9.50618
	73.9	9.5013
	74	9.28863
	74.1	9.33384
	74.2	9.53877
	74.3	9.61372
	74.4	9.72617
	74.5	9.6011
	74.6	9.69358
	74.7	9.46869
	74.8	9.441
	74.9	9.55345
	75	9.58604
	75.1	9.61619
	75.2	9.60844
	75.3	9.67852
	75.4	9.74085
	75.5	9.65609
	75.6	9.49599
	75.7	9.40107
	75.8	9.25114
	75.9	9.39617
	76	9.34852
	76.1	9.41126
	76.2	9.41126
	76.3	9.47115
	76.4	9.33874
	76.5	9.34362
	76.6	9.41614
	76.7	9.30229
	76.8	9.48439
	76.9	9.352
	77	9.47951
	77.1	9.38213
	77.2	9.28721
	77.3	9.42452
	77.4	9.32226
	77.5	9.35444
	77.6	9.35444
	77.7	9.36706
	77.8	9.47707
	77.9	9.31451
	78	9.34659
	78.1	9.36125
	78.2	9.31644
	78.3	9.2264
	78.4	9.31888
	78.5	9.19665
	78.6	9.13882
	78.7	9.17915
	78.8	9.28141
	78.9	9.18649
	79	9.21377
	79.1	9.2264
	79.2	9.15388
	79.3	9.13148
	79.4	9.13392
	79.5	9.18403
	79.6	9.2089
	79.7	9.2264
	79.8	9.2264
	79.9	9.17915
	80	9.21908
	80.1	9.21134
	80.2	9.21908
	80.3	9.19137
	80.4	9.28873
	80.5	9.26633
	80.6	9.31888
	80.7	9.31644
	80.8	9.28873
	80.9	9.26633
	81	9.22886
	81.1	9.25411
	81.2	9.29404
	81.3	9.30382
	81.4	9.26876
	81.5	9.13882
	81.6	9.15634
	81.7	9.17915
	81.8	9.149
	81.9	9.18403
	82	9.17141
	82.1	9.11642
	82.2	9.07893
	82.3	9.16163
	82.4	9.12416
	82.5	9.15634
	82.6	9.13882
	82.7	9.14657
	82.8	9.19912
	82.9	9.17631
	83	9.24392
	83.1	9.21134
	83.2	9.30229
	83.3	9.24974
	83.4	9.2648
	83.5	9.59998
	83.6	9.46005
	83.7	9.33262
	83.8	9.17014
	83.9	9.24763
	84	9.37758
	84.1	9.38007
	84.2	9.31763
	84.3	9.3076
	84.4	9.21014
	84.5	9.22012
	84.6	9.20514
	84.7	9.43254
	84.8	9.34761
	84.9	9.1077
	85	9.0427
	85.1	9.04519
	85.2	9.04773
	85.3	9.23765
	85.4	9.18517
	85.5	9.54999
	85.6	9.33008
	85.7	9.21766
	85.8	8.87278
	85.9	9.14766
	86	9.25264
	86.1	9.32259
	86.2	9.16765
	86.3	8.91027
	86.4	8.93778
	86.5	8.97273
	86.6	9.04022
	86.7	9.19764
	86.8	9.18266
	86.9	9.09269
	87	8.90029
	87.1	8.99272
	87.2	8.7803
	87.3	8.86778
	87.4	9.1077
	87.5	9.13768
	87.6	8.90278
	87.7	8.81779
	87.8	8.63788
	87.9	8.96026
	88	8.95276
	88.1	8.81281
	88.2	8.74034
	88.3	8.7803
	88.4	8.53791
	88.5	8.5329
	88.6	8.60791
	88.7	8.82279
	88.8	8.96275
	88.9	9.07522
	89	9.17768
	89.1	8.89025
	89.2	9.01774
	89.3	9.07522
	89.4	9.21517
	89.5	9.15266
	89.6	9.48004
	89.7	9.62998
	89.8	9.33757
	89.9	9.23265
	90	9.22266
	90.1	9.29513
	90.2	9.36259
	90.3	9.38007
	90.4	9.41006
	90.5	9.27514
	90.6	9.23265
	90.7	9.22266
	90.8	9.29513
	90.9	9.36259
	91	9.38007
	91.1	9.41006
	91.2	9.27514
	91.3	9.20399
	91.4	9.21662
	91.5	9.20399
	91.6	9.21662
	91.7	9.14657
	91.8	9.22886
	91.9	9.18403
	92	9.08911
	92.1	9.09889
	92.2	9.19137
	92.3	9.19381
	92.4	9.52624
	92.5	9.52868
	92.6	9.57392
	92.7	9.54377
	92.8	9.62363
	92.9	9.63135
	93	9.61629
	93.1	9.5837
	93.2	9.49122
	93.3	9.48632
	93.4	9.62116
	93.5	9.51118
	93.6	9.50384
	93.7	9.58614
	93.8	9.62116
	93.9	9.40892
	94	9.48878
	94.1	9.49366
	94.2	9.49366
	94.3	9.55883
	94.4	9.44885
	94.5	9.44885
	94.6	9.51647
	94.7	9.42889
	94.8	9.43907
	94.9	9.50628
	95	9.47125
	95.1	9.46635
	95.2	9.43907
	95.3	9.34659
	95.4	9.38896
	95.5	9.29891
	95.6	9.3963
	95.7	9.32906
	95.8	9.34659
	95.9	9.41136
	96	9.38408
	96.1	9.43623
	96.2	9.31888
	96.3	9.38408
	96.4	9.48144
	96.5	9.42155
	96.6	9.45373
	96.7	9.38652
	96.8	9.41136
	96.9	9.38896
	97	9.40648
	97.1	9.40158
	97.2	9.42155
	97.3	9.45373
	97.4	9.3091
	97.5	9.28385
	97.6	9.31888
	97.7	9.44151
	97.8	9.36125
	97.9	9.18403
	98	9.09401
	98.1	9.02637
	98.2	9.01131
	98.3	9.01903
	98.4	8.93145
	98.5	8.97382
	98.6	9.15388
	98.7	9.20399
	98.8	9.21662
	98.9	9.14657
	99	9.22886
	99.1	9.18403
	99.2	9.08911
	99.3	9.09889
	99.4	9.19137
	99.5	9.19381
	99.6	9.44395
	99.7	9.41136
	99.8	9.40158
	99.9	9.15388
	100	9.32906
	100.1	9.34659
	100.2	9.41136
	100.3	9.38408
	100.4	9.43623
	100.5	9.31888
	100.6	9.38408
	100.7	9.48144
	100.8	9.42155
	100.9	9.45373
	101	9.3091
	101.1	9.28385
	101.2	9.31888
	101.3	9.44151
	101.4	9.36125
	101.5	8.91149
	101.6	9.00397
	101.7	8.98157
	101.8	8.96648
	101.9	9.05408
	102	9.09155
	102.1	9.11151
	102.2	9.21134
	102.3	9.11398
	102.4	9.13882
	102.5	9.09889
	102.6	9.28141
	102.7	9.18649
	102.8	9.18649
	102.9	9.29891
	103	9.3914
	103.1	9.44395
	103.2	9.41136
	103.3	9.40158
	103.4	9.18403
	103.5	9.13882
	103.6	9.09889
	103.7	9.28141
	103.8	9.18649
	103.9	9.18649
	104	9.41555
	104.1	9.39058
	104.2	9.05073
	104.3	9.18566
	104.4	8.98573
	104.5	9.03072
	104.6	9.19066
	104.7	9.24065
	104.8	9.29561
	104.9	9.22066
	105	9.09323
	105.1	9.06572
	105.2	9.31314
	105.3	9.26562
	105.4	9.15566
	105.5	9.29312
	105.6	9.35558
	105.7	9.13318
	105.8	9.0882
	105.9	9.02073
	106	9.12818
	106.1	9.13567
	106.2	9.15566
	106.3	9.16564
	106.4	9.19815
	106.5	9.15566
	106.6	9.27064
	106.7	9.3931
	106.8	9.56051
	106.9	9.68545
	107	9.67047
	107.1	9.64796
	107.2	9.56551
	107.3	9.50554
	107.4	9.568
	107.5	9.83541
	107.6	9.8804
	107.7	9.78792
	107.8	9.91537
	107.9	9.82792
	108	9.8504
	108.1	9.70544
	108.2	9.78792
	108.3	9.75294
	108.4	9.91037
	108.5	9.6505
	108.6	9.82792
	108.7	9.69294
	108.8	9.66048
	108.9	9.52802
	109	9.64796
	109.1	9.68296
	109.2	9.67047
	109.3	9.62548
	109.4	9.39808
	109.5	9.47054
	109.6	9.40806
	109.7	9.50054
	109.8	9.52553
	109.9	9.56551
	110	9.48802
	110.1	9.40059
	110.2	9.44806
	110.3	9.59797
	110.4	9.68545
	110.5	9.61301
	110.6	9.64547
	110.7	9.48553
	110.8	9.51802
	110.9	9.45805
	111	9.5455
	111.1	9.63549
	111.2	9.61301
	111.3	9.36308
	111.4	9.44557
	111.5	9.33061
	111.6	9.35558
	111.7	9.51553
	111.8	9.60801
	111.9	9.55053
	112	9.45055
	112.1	9.28309
	112.2	9.29813
	112.3	9.3106
	112.4	9.37311
	112.5	9.61799
	112.6	9.48052
	112.7	9.52302
	112.8	9.46305
	112.9	9.60298
	113	9.83038
	113.1	9.88286
	113.2	9.76541
	113.3	9.64547
	113.4	9.66798
	113.5	9.80791
	113.6	9.83541
	113.7	9.79541
	113.8	9.65545
	113.9	9.5755
	114	9.37806
	114.1	9.5805
	114.2	9.59797
	114.3	9.57052
	114.4	9.54301
	114.5	9.33061
	114.6	9.39808
	114.7	9.20814
	114.8	9.50803
	114.9	9.42805
	115	9.54804
	115.1	9.29063
	115.2	9.24065
	115.3	9.30562
	115.4	9.39058
	115.5	9.27311
	115.6	9.28063
	115.7	9.22815
	115.8	9.09569
	115.9	9.19815
	116	9.25063
	116.1	9.40557
	116.2	9.31809
	116.3	9.33061
	116.4	9.41306
	116.5	9.43808
	116.6	9.41807
	116.7	9.36308
	116.8	9.51553
	116.9	9.64047
	117	9.5805
	117.1	9.66048
	117.2	9.52802
	117.3	9.63049
	117.4	9.62548
	117.5	9.73041
	117.6	9.76541
	117.7	9.64547
	117.8	9.45805
	117.9	9.3581
	118	9.45556
	118.1	9.48802
	118.2	9.63798
	118.3	9.45307
	118.4	9.503
	118.5	9.44057
	118.6	9.51553
	118.7	9.80041
	118.8	9.84291
	118.9	9.70544
	119	9.76795
	119.1	9.69294
	119.2	9.63798
	119.3	9.58799
	119.4	9.53552
	119.5	9.41555
	119.6	9.56051
	119.7	9.59797
	119.8	9.46056
	119.9	9.3406
	120	9.24563
	120.1	9.44557
	120.2	9.40557
	120.3	23.3926
	120.4	23.7104
	120.5	23.9659
	120.6	23.567
	120.7	23.4362
	120.8	22.9688
	120.9	23.1495
	121	23.1931
	121.1	23.7291
	121.2	23.6418
	121.3	23.2118
	121.4	23.2055
	121.5	22.8752
	121.6	23.218
	121.7	23.0872
	121.8	23.218
	121.9	23.1121
	122	23.0124
	122.1	22.1524
	122.2	22.6322
	122.3	22.8441
	122.4	22.975
	122.5	22.8939
	122.6	22.1274
	122.7	21.9654
	122.8	22.0215
	122.9	22.2707
	123	21.9591
	123.1	21.9591
	123.2	22.2707
	123.3	21.9342
	123.4	21.4917
	123.5	21.3484
	123.6	21.9342
	123.7	22.0651
	123.8	21.5976
	123.9	21.7161
	124	20.5818
	124.1	21.1054
	124.2	21.2299
	124.3	21.1551
	124.4	21.2798
	124.5	21.2424
	124.6	21.0368
	124.7	20.8747
	124.8	20.1394
	124.9	20.3637
	125	21.1427
	125.1	21.3297
	125.2	20.5008
	125.3	20.2515
	125.4	20.4136
	125.5	20.6504
	125.6	20.9121
	125.7	20.6878
	125.8	20.0521
	125.9	20.2016
	126	19.8713
	126.1	20.4447
	126.2	20.2702
	126.3	20.6067
	126.4	20.6317
	126.5	20.3263
	126.6	19.8838
	126.7	20.3949
	126.8	20.239
	126.9	20.9869
	127	20.6067
	127.1	20.1331
	127.2	19.3416
	127.3	19.46
	127.4	19.4102
	127.5	19.8775
	127.6	19.9399
	127.7	20.4884
	127.8	19.8526
	127.9	19.9897
	128	20.2203
	128.1	20.1144
	128.2	20.239
	128.3	20.451
	128.4	20.4821
	128.5	19.5458
	128.6	19.6032
	128.7	19.7032
	128.8	19.8381
	128.9	19.8632
	129	19.7657
	129.1	19.9006
	129.2	19.9581
	129.3	19.9181
	129.4	19.8257
	129.5	19.5858
	129.6	19.5508
	129.7	19.8007
	129.8	20.1056
	129.9	20.2905
	130	20.6353
	130.1	20.3929
	130.2	20.3555
	130.3	20.273
	130.4	20.3704
	130.5	20.258
	130.6	20.138
	130.7	19.5533
	130.8	19.6507
	130.9	19.8132
	131	19.8282
	131.1	19.8557
	131.2	19.8581
	131.3	19.9356
	131.4	20.2255
	131.5	20.293
	131.6	20.213
	131.7	20.1256
	131.8	20.213
	131.9	19.9231
	132	19.7782
	132.1	19.9531
	132.2	19.7907
	132.3	20.0156
	132.4	20.138
	132.5	20.1256
	132.6	20.213
	132.7	19.9231
	132.8	19.9781
	132.9	20.0606
	133	20.1005
	133.1	20.2405
	133.2	20.138
	133.3	20.0006
	133.4	20.1655
	133.5	20.3005
	133.6	20.213
	133.7	20.318
	133.8	20.298
	133.9	20.4779
	134	20.6029
	134.1	20.4079
	134.2	20.6903
	134.3	20.6928
	134.4	20.4105
	134.5	20.2255
	134.6	20.318
	134.7	20.3055
	134.8	20.1256
	134.9	20.213
	135	19.9231
	135.1	20.318
	135.2	20.298
	135.3	20.1256
	135.4	20.213
	135.5	19.9231
	135.6	20.288
	135.7	19.9956
	135.8	20.1256
	135.9	20.213
	136	19.9231
	136.1	19.9781
	136.2	20.0606
	136.3	20.1005
	136.4	20.2405
	136.5	19.5533
	136.6	19.6507
	136.7	19.8132
	136.8	19.8282
	136.9	19.8557
	137	19.8581
	137.1	19.9356
	137.2	20.2255
	137.3	20.293
	137.4	20.213
	137.5	20.4679
	137.6	20.0581
	137.7	20.1155
	137.8	19.8407
	137.9	20.0756
	138	20.1256
	138.1	20.0581
	138.2	20.1705
	138.3	20.123
	138.4	19.7307
	138.5	19.9057
	138.6	19.8832
	138.7	19.9931
	138.8	20.0006
	138.9	20.1655
	139	20.3005
	139.1	20.213
	139.2	20.318
	139.3	20.298
	139.4	20.4779
	139.5	20.6029
	139.6	20.4079
	139.7	20.6903
	139.8	20.6928
	139.9	20.4105
	140	20.2255
	140.1	20.318
	140.2	20.3055
	140.3	20.4229
	140.4	20.6204
	140.5	20.318
	140.6	20.2155
	140.7	20.2905
	140.8	20.108
	140.9	20.288
	141	20.333
	141.1	20.1705
	141.2	20.2055
	141.3	20.138
	141.4	20.1606
	141.5	20.1131
	141.6	20.1206
	141.7	20.288
	141.8	19.9956
	141.9	19.8607
	142	19.8881
	142.1	19.8032
	142.2	19.7482
	142.3	19.7307
	142.4	19.9181
	142.5	19.7082
	142.6	19.7282
	142.7	19.5608
	142.8	19.8781
	142.9	19.8082
	143	19.9656
	143.1	19.9581
	143.2	19.6108
	143.3	19.5458
	143.4	19.6032
	143.5	19.7032
	143.6	19.8381
	143.7	19.8332
	143.8	19.7557
	143.9	19.6657
	144	19.7957
	144.1	19.7407
	144.2	19.9231
	144.3	19.9556
	144.4	19.8857
	144.5	19.8132
	144.6	19.8632
	144.7	19.7657
	144.8	19.9006
	144.9	19.9581
	145	19.9181
	145.1	19.8257
	145.2	19.5858
	145.3	19.5508
	145.4	19.8007
	145.5	19.9531
	145.6	19.9106
	145.7	19.7707
	145.8	19.8381
	145.9	19.8332
	146	19.7432
	146.1	19.9556
	146.2	20.0056
	146.3	20.1056
	146.4	20.2905
	146.5	20.6353
	146.6	20.3929
	146.7	20.3555
	146.8	20.273
	146.9	20.3704
	147	20.258
	147.1	20.5554
	147.2	20.3955
	147.3	20.208
	147.4	20.1256
	147.5	20.218
	147.6	20.0281
	147.7	20.138
	147.8	19.9981
	147.9	20.0556
	148	19.9781
	148.1	19.7257
	148.2	19.6782
	148.3	19.7882
	148.4	19.7907
	148.5	20.0556
	148.6	20.1256
	148.7	20.213
	148.8	19.9231
	148.9	19.9781
	149	20.0606
	149.1	20.1005
	149.2	20.2405
	149.3	20.1555
	149.4	19.9631
	149.5	19.9981
	149.6	20.1056
	149.7	20.178
	149.8	20.3105
	149.9	20.2905
	150	19.7607
	150.1	19.9581
	150.2	19.7757
	150.3	19.7782
	150.4	19.9531
	150.5	19.7907
	150.6	20.0156
	150.7	19.8656
	150.8	19.8407
	150.9	19.5882
	151	19.9181
	151.1	19.8107
	151.2	19.9606
	151.3	19.8682
	151.4	19.6757
	151.5	19.6982
	151.6	19.6607
	151.7	19.7982
	151.8	19.7032
	151.9	19.4508
	152	19.5183
	152.1	19.3533
	152.2	19.3733
	152.3	19.5408
	152.4	19.4958
	152.5	19.6607
	152.6	19.4358
	152.7	19.3359
	152.8	19.5533
	152.9	19.6507
	153	19.8132
	153.1	19.8282
	153.2	19.8557
	153.3	19.8581
	153.4	19.9356
	153.5	20.2255
	153.6	20.293
	153.7	20.213
	153.8	20.228
	153.9	19.9681
	154	20.1455
	154.1	20.233
	154.2	20.278
	154.3	20.213
	154.4	20.228
	154.5	20.0581
	154.6	20.0456
	154.7	20.333
	154.8	20.1905
	154.9	20.4054
	155	20.193
	155.1	20.0981
	155.2	20.0506
	155.3	19.9656
	155.4	20.243
	155.5	20.283
	155.6	20.1005
	155.7	20.1355
	155.8	20.0556
	155.9	20.1505
	156	20.163
	156.1	20.1005
	156.2	20.2305
	156.3	20.3755
	156.4	20.0906
	156.5	20.1256
	156.6	20.0381
	156.7	20.2555
	156.8	20.238
	156.9	20.2405
	157	20.1056
	157.1	19.9656
	157.2	20.108
	157.3	20.0831
	157.4	20.1606
	157.5	20.298
	157.6	20.0831
	157.7	20.2355
	157.8	19.9881
	157.9	19.8682
	158	20.273
	158.1	20.1155
	158.2	20.3255
	158.3	20.348
	158.4	20.0781
	158.5	20.0906
	158.6	19.9756
	158.7	19.9531
	158.8	19.8857
	158.9	19.9156
	159	19.7757
	159.1	19.5933
	159.2	19.5608
	159.3	19.4658
	159.4	19.3559
	159.5	19.4508
	159.6	19.4608
	159.7	19.6307
	159.8	19.3334
	159.9	19.2584
	160	19.3533
	160.1	19.5433
	160.2	19.6332
	160.3	19.8057
	160.4	19.8682
	160.5	19.9731
	160.6	19.8357
	160.7	19.8357
	160.8	19.7232
	160.9	19.9131
	161	19.9131
	161.1	20.1181
	161.2	19.9057
	161.3	19.9706
	161.4	19.7682
	161.5	19.9406
	161.6	20.1256
	161.7	20.2205
	161.8	20.268
	161.9	20.1281
	162	20.0006
	162.1	19.8381
	162.2	19.9156
	162.3	20.0456
	162.4	20.0481
	162.5	19.9856
	162.6	19.9756
	162.7	19.8781
	162.8	19.8881
	162.9	19.8731
	163	20.1005
	163.1	20.0156
	163.2	19.7757
	163.3	19.7107
	163.4	19.7132
	163.5	19.7157
	163.6	19.9057
	163.7	19.8532
	163.8	20.218
	163.9	19.9981
	164	19.8857
	164.1	19.5408
	164.2	19.8157
	164.3	19.9206
	164.4	19.9906
	164.5	19.8357
	164.6	19.5783
	164.7	19.6058
	164.8	19.6407
	164.9	19.7082
	165	19.8656
	165.1	19.8507
	165.2	19.7607
	165.3	19.5683
	165.4	19.6607
	165.5	19.4483
	165.6	19.5358
	165.7	19.7757
	165.8	19.8057
	165.9	19.5708
	166	19.4858
	166.1	19.3059
	166.2	19.6283
	166.3	19.6208
	166.4	19.4808
	166.5	19.4083
	166.6	19.4483
	166.7	19.2059
	166.8	19.2009
	166.9	19.2759
	167	19.4908
	167.1	19.6307
	167.2	19.7432
	167.3	19.8457
	167.4	19.5583
	167.5	19.6857
	167.6	19.7432
	167.7	19.8832
	167.8	19.8207
	167.9	20.148
	168	20.298
	168.1	20.0056
	168.2	19.9006
	168.3	19.8907
	168.4	19.9631
	168.5	20.0306
	168.6	20.0481
	168.7	20.0781
	168.8	19.9431
	168.9	19.4733
	169	19.6183
	169.1	19.5758
	169.2	19.6332
	169.3	19.7282
	169.4	19.6358
	169.5	19.7132
	169.6	19.6232
	169.7	19.4558
	169.8	19.3383
	169.9	19.7157
	170	19.5358
	170.1	19.6183
	170.2	19.6558
	170.3	19.3034
	170.4	35.6254
	170.5	35.3356
	170.6	35.1906
	170.7	35.0407
	170.8	34.9307
	170.9	34.6508
	171	35.2356
	171.1	34.9557
	171.2	34.9906
	171.3	34.7508
	171.4	34.096
	171.5	34.211
	171.6	34.4909
	171.7	34.4009
	171.8	34.4809
	171.9	34.0211
	172	33.9711
	172.1	33.6611
	172.2	33.5712
	172.3	33.7012
	172.4	33.5613
	172.5	33.6662
	172.6	33.4263
	172.7	33.1514
	172.8	33.0314
	172.9	33.1764
	173	33.3613
	173.1	33.3663
	173.2	32.8865
	173.3	32.6166
	173.4	32.6216
	173.5	32.7465
	173.6	32.8065
	173.7	33.5163
	173.8	33.1364
	173.9	32.9415
	174	32.5616
	174.1	32.2767
	174.2	32.5966
	174.3	32.4967
	174.4	32.6616
	174.5	32.4017
	174.6	32.0318
	174.7	32.1268
	174.8	32.1868
	174.9	32.1168
	175	31.5347
	175.1	31.7496
	175.2	32.2244
	175.3	32.1245
	175.4	32.1695
	175.5	32.0246
	175.6	32.3044
	175.7	32.6143
	175.8	33.0141
	175.9	33.0391
	176	32.6543
	176.1	32.1845
	176.2	32.3244
	176.3	32.2194
	176.4	32.6593
	176.5	32.9542
	176.6	32.1745
	176.7	32.2194
	176.8	32.0346
	176.9	32.3194
	177	32.6393
	177.1	32.6693
	177.2	32.5443
	177.3	32.1045
	177.4	32.1845
	177.5	31.6647
	177.6	32.0946
	177.7	32.0895
	177.8	31.8895
	177.9	32.3994
	178	31.7097
	178.1	31.4597
	178.2	31.3498
	178.3	31.2098
	178.4	31.4998
	178.5	32.0445
	178.6	31.8047
	178.7	31.5797
	178.8	31.2148
	178.9	31.3172
	179	30.9817
	179.1	31.0442
	179.2	31.1491
	179.3	31.0116
	179.4	31.0116
	179.5	30.8992
	179.6	31.0891
	179.7	31.0891
	179.8	31.2941
	179.9	31.0816
	180	31.1466
	180.1	30.9442
	180.2	31.1166
	180.3	31.3016
	180.4	31.3965
	180.5	31.444
	180.6	31.3041
	180.7	31.1766
	180.8	31.0141
	180.9	31.0916
	181	31.2216
	181.1	31.2241
	181.2	31.1616
	181.3	31.1516
	181.4	31.0541
	181.5	31.0641
	181.6	31.0491
	181.7	31.2765
	181.8	31.1916
	181.9	30.9517
	182	30.8867
	182.1	30.8892
	182.2	30.8917
	182.3	31.0816
	182.4	31.0292
	182.5	31.394
	182.6	31.1741
	182.7	31.5697
	182.8	31.2248
	182.9	31.1187
	183	31.2236
	183.1	31.2936
	183.2	31.1386
	183.3	30.8813
	183.4	30.9088
	183.5	30.9437
	183.6	31.0112
	183.7	31.1686
	183.8	31.1537
	183.9	31.0637
	184	30.8713
	184.1	30.9637
	184.2	30.7513
	184.3	30.8388
	184.4	31.0787
	184.5	31.1087
	184.6	31.2548
	184.7	31.1698
	184.8	30.9899
	184.9	31.3123
	185	31.3048
	185.1	31.1648
	185.2	31.0923
	185.3	31.1323
	185.4	30.8899
	185.5	30.8849
	185.6	30.9599
	185.7	31.1748
	185.8	30.9045
	185.9	30.9298
	186	30.962
	186.1	31.1221
	186.2	31.1669
	186.3	31.1722
	186.4	31.3343
	186.5	31.142
	186.6	30.9123
	186.7	30.9746
	186.8	31.2418
	186.9	31.0145
	187	31.3918
	187.1	31.1094
	187.2	31.1294
	187.3	31.0271
	187.4	31.0495
	187.5	30.867
	187.6	30.8947
	187.7	30.942
	187.8	31.2129
	187.9	31.1628
	188	30.7721
	188.1	31.0271
	188.2	30.9844
	188.3	31.1893
	188.4	31.1221
	188.5	31.0769
	188.6	31.0744
	188.7	31.1644
	188.8	31.1469
	188.9	31.232
	189	30.9648
	189.1	30.9094
	189.2	30.5545
	189.3	30.7419
	189.4	30.7395
	189.5	30.8198
	189.6	30.9029
	189.7	31.1978
	189.8	31.1253
	189.9	30.9171
	190	31.0296
	190.1	30.9819
	190.2	31.1245
	190.3	30.9322
	190.4	31.0569
	190.5	31.017
	190.6	31.1396
	190.7	31.1547
	190.8	31.0797
	190.9	31.052
	191	30.9196
	191.1	30.9147
	191.2	31.087
	191.3	31.1445
	191.4	31.0597
	191.5	31.0846
	191.6	30.8923
	191.7	30.8397
	191.8	30.8548
	191.9	30.7419
	192	30.8846
	192.1	31.1045
	192.2	30.7998
	192.3	30.8972
	192.4	30.7297
	192.5	30.9546
	192.6	31.0597
	192.7	30.9045
	192.8	30.9371
	192.9	30.7546
	193	30.9473
	193.1	30.8397
	193.2	30.9648
	193.3	31.3803
	193.4	31.47
	193.5	31.2353
	193.6	31.1676
	193.7	31.32
	193.8	31.5225
	193.9	31.4227
	194	31.3502
	194.1	31.415
	194.2	31.2076
	194.3	31.2202
	194.4	31.4777
	194.5	31.4402
	194.6	31.3775
	194.7	31.3453
	194.8	31.2178
	194.9	31.1978
	195	31.1803
	195.1	30.9579
	195.2	31.1302
	195.3	31.1876
	195.4	31.1428
	195.5	30.9253
	195.6	30.7452
	195.7	30.9827
	195.8	31.1579
	195.9	31.2903
	196	31.3502
	196.1	30.9371
	196.2	30.7546
	196.3	30.9094
	196.4	30.5545
	196.5	30.7419
	196.6	30.7395
	196.7	30.8198
	196.8	30.3949
	196.9	30.6898
	197	30.6173
	197.1	31.197
	197.2	30.9546
	197.3	30.9045
	197.4	30.9298
	197.5	30.962
	197.6	31.1221
	197.7	31.1669
	197.8	31.0597
	197.9	30.9045
	198	30.9371
	198.1	31.1294
	198.2	31.0271
	198.3	31.0495
	198.4	30.867
	198.5	30.8947
	198.6	30.942
	198.7	30.9371
	198.8	30.7546
	198.9	31.232
	199	30.9648
	199.1	31.0597
	199.2	30.9045
	199.3	30.9371
	199.4	30.7546
	199.5	30.9473
	199.6	30.8397
	199.7	30.9648
	199.8	30.8723
[truncated: 2,477 more rows]

## Sheet: Fig 1e
	Glucose concentration (mM)	ΔI/I0	SD
	0	0	0.1
	0.5	9.58111	2.6
	1	20.0006	1.9
	1.5	30.7721	2.8
	2	39.8153	2.3
	2.5	51.0639	3.1
	3	61.109	3.2

## Sheet: Fig 1g
	Hz	dB
	1000000	-0.01331
	1.49749e+06	-0.01331
	1.99497e+06	-0.01331
	2.49246e+06	-0.01331
	2.98995e+06	-0.01331
	3.48744e+06	-0.01331
	3.98492e+06	-0.01331
	4.48241e+06	-0.01332
	4.9799e+06	-0.01331
	5.47739e+06	-0.01331
	5.97487e+06	-0.02282
	6.47236e+06	-0.0333744
	6.96985e+06	-0.04394
	7.46734e+06	-0.0628005
	7.96482e+06	-0.08169
	8.46231e+06	-0.1054
	8.9598e+06	-0.12901
	9.45729e+06	-0.158684
	9.95477e+06	-0.18876
	10452300	-0.270514
	10949700	-0.35211
	11447200	-0.58125
	11944700	-0.72621
	12442200	-1.57817
	12939700	-2.95885
	13437200	-10.957
	13934700	-6.30109
	14432200	-3.50129
	14929600	-2.63136
	15427100	-1.81191
	15924600	-1.37263
	16422100	-1.10981
	16919600	-0.91772
	17417100	-0.80287
	17914600	-0.73605
	18412100	-0.68073
	18909500	-0.63057
	19407000	-0.58438
	19904500	-0.54355
	20402000	-0.50861
	20899500	-0.47397
	21397000	-0.44476
	21894500	-0.41735
	22392000	-0.39241
	22889400	-0.36892
	23386900	-0.34709
	23884400	-0.32824
	24381900	-0.30994
	24879400	-0.2937
	25376900	-0.27791
	25874400	-0.26438
	26371900	-0.25785
	26869300	-0.25071
	27366800	-0.24377
	27864300	-0.23875
	28361800	-0.23328
	28859300	-0.22741
	29356800	-0.22136
	29854300	-0.21682
	30351800	-0.21184
	30849200	-0.20684
	31346700	-0.20184
	31844200	-0.19684
	32341700	-0.19184
	32839200	-0.18683
	33336700	-0.18183
	33834200	-0.17683
	34331700	-0.17183
	34829100	-0.16683
	35326600	-0.16182
	35824100	-0.15682
	36321600	-0.15182
	36819100	-0.14682
	37316600	-0.14182
	37814100	-0.13682
	38311600	-0.13181
	38809000	-0.12681
	39306500	-0.12181
	39804000	-0.11681
	40301500	-0.11181
	40799000	-0.1018
	41296500	-0.0968
	41794000	-0.0918
	42291500	-0.0892922
	42788900	-0.0868
	43286400	-0.0843068
	43783900	-0.0818
	44281400	-0.0793042
	44778900	-0.07679
	45276400	-0.0743005
	45773900	-0.07179
	46271400	-0.0692989
	46768800	-0.06679
	47266300	-0.0642693
	47763800	-0.06179
	48261300	-0.0717879
	48758800	-0.0818
	49256300	-0.0792732
	49753800	-0.07679
	50251300	-0.074623

## Sheet: Fig 2b
	Time (min)	ΔV/V0	SD
	0	2.77778	2.40563
	1	2.77778	2.40563
	2	0	0
	3	5.55556	2.77778
	4	47.2222	2.40563
	5	25	2.40563
	6	2.77778	2.40563
	7	0	0
	8	5.55556	2.77778
	9	5.55556	2.77778
	10	2.77778	2.40563
	11	2.77778	2.40563
	12	5.55556	2.77778
	13	0	0
	14	2.77778	2.40563
	15	2.77778	2.40563
	16	0	0
	17	5.55556	2.77778
	18	2.77778	2.40563
	19	2.77778	2.40563
	20	0	0

## Sheet: Fig 2c
	Time (min)	Tear glucose (Mm)	SD
	0	-	-
	0.333333	-	-
	0.666667	-	-
	1	-	-
	1.33333	-	-
	1.66667	-	-
	2	-	-
	2.33333	-	-
	2.66667	-	-
	3	-	-
	3.33333	-	-
	3.66667	-	-
	4	0.543	0.02518
	4.33333	0.51325	0.0222
	4.66667	0.4855	0.02084
	5	0.45175	0.02104
	5.33333	0.4285	0.02171
	5.66667	0.40925	0.0245
	6	0.3925	0.02394
	6.33333	0.3715	0.01835
	6.66667	0.35825	0.01693
	7	0.36025	0.0154
	7.33333	0.3605	0.02116
	7.66667	0.3535	0.01613
	8	0.3675	0.01527
	8.33333	0.35775	0.0123
	8.66667	0.364	0.01209
	9	0.36025	0.02043
	9.33333	0.36725	0.01652
	9.66667	0.3605	0.01688
	10	0.35725	0.01378
	10.3333	0.36	0.01693
	10.6667	0.365	0.01347
	11	0.364	0.01294
	11.3333	0.362	0.01792
	11.6667	0.36775	0.01478
	12	0.36525	0.01776
	12.3333	0.3615	0.0144
	12.6667	0.35925	0.01514
	13	0.35325	0.01564
	13.3333	0.36375	0.01632
	13.6667	0.35675	0.0145
	14	0.364	0.01115
	14.3333	0.36675	0.01345
	14.6667	0.36375	0.0149
	15	0.36	0.01432
	15.3333	0.3625	0.01716
	15.6667	0.35875	0.01268
	16	0.36275	0.01605
	16.3333	0.35825	0.01903
	16.6667	0.36225	0.01637
	17	0.3655	0.01532
	17.3333	0.35725	0.01385
	17.6667	0.36275	0.01822
	18	0.36075	0.0158
	18.3333	0.3615	0.01556
	18.6667	0.36175	0.01436
	19	0.359	0.01164
	19.3333	0.35075	0.01733
	19.6667	0.347	0.01416
	20	0.35825	0.01621

## Sheet: Fig 2d
	Recovery time (s)	SD
Tear glucose	160	10
Tear volume	135	12.9904

## Sheet: Fig 2g
	Stimulation force (gf)	SMTube score (mm)	SD
	0.008	5.25	0.25
	0.02	5	0
	0.04	4.875	0.41458
	0.07	5	0
	0.16	4.875	0.41458
	0.4	6.5	0.5
	0.6	6.75	0.43301
	1	8.125	0.54486
	1.4	11.875	0.41458
	2	12	0.70711
	4	13.125	0.89268
	6	13.875	0.41458
	8	17	0.93541

## Sheet: Fig 2h
	Time (s)	Tear glucose(mM)		Time (s)	Blood glucose (mM)		Time (s)	ΔV/V0 (%)
	0	0.327		0	5.99		0	0
	20	0.328		150	6.06		60	11.1111
	40	0.331		300	6.06		120	0
	60	0.332		450	6.13		180	11.1111
	80	0.333		600	6.27		240	0
	100	0.334		750	6.27		300	11.1111
	120	0.33		900	6.4		360	133.333
	140	0.333		1050	6.22		420	77.7778
	160	0.33		1200	6.3		480	55.5556
	180	0.333		1350	6.26		540	33.3333
	200	0.333		1500	6.17		600	0
	220	0.332		1650	6.08		660	11.1111
	240	0.329		1800	6.09		720	0
	260	0.327		1950	6.02		780	11.1111
	280	0.33		2100	6.04		840	22.2222
	300	0.331		2250	5.72		900	11.1111
	320	0.467		2400	5.86		960	0
	340	0.444		2550	6.04		1020	0
	360	0.432		2700	6.05		1080	11.1111
	380	0.409		2850	6.05		1140	0
	400	0.413		3000	5.93		1200	11.1111
	420	0.383		3150	5.92		1260	111.111
	440	0.378					1320	77.7778
	460	0.367					1380	55.5556
	480	0.375					1440	44.4444
	500	0.362					1500	0
	520	0.369					1560	0
	540	0.36					1620	11.1111
	560	0.361					1680	11.1111
	580	0.348					1740	0
	600	0.328					1800	11.1111
	620	0.326					1860	0
	640	0.33					1920	11.1111
	660	0.333					1980	22.2222
	680	0.332					2040	11.1111
	700	0.329					2100	11.1111
	720	0.327					2160	122.222
	740	0.327					2220	88.8889
	760	0.325					2280	55.5556
	780	0.328					2340	22.2222
	800	0.329					2400	11.1111
	820	0.328					2460	0
	840	0.326					2520	11.1111
	860	0.325					2580	22.2222
	880	0.324					2640	11.1111
	900	0.326					2700	11.1111
	920	0.323					2760	22.2222
	940	0.324					2820	11.1111
	960	0.326					2880	0
	980	0.324					2940	11.1111
	1000	0.326					3000	11.1111
	1020	0.325
	1040	0.321
	1060	0.324
	1080	0.326
	1100	0.33
	1120	0.33
	1140	0.33
	1160	0.33
	1180	0.335
	1200	0.332
	1220	0.437
	1240	0.431
	1260	0.41
	1280	0.413
	1300	0.396
	1320	0.392
	1340	0.397
	1360	0.384
	1380	0.38
	1400	0.36
	1420	0.349
	1440	0.338
	1460	0.333
	1480	0.327
	1500	0.33
	1520	0.331
	1540	0.331
	1560	0.331
	1580	0.333
	1600	0.328
	1620	0.326
	1640	0.327
	1660	0.328
	1680	0.324
	1700	0.323
	1720	0.321
	1740	0.321
	1760	0.323
	1780	0.325
	1800	0.323
	1820	0.323
	1840	0.325
	1860	0.327
	1880	0.324
	1900	0.327
	1920	0.326
	1940	0.324
	1960	0.324
	1980	0.323
	2000	0.325
	2020	0.323
	2040	0.324
	2060	0.327
	2080	0.325
	2100	0.326
	2120	0.451
	2140	0.428
	2160	0.433
	2180	0.412
	2200	0.407
	2220	0.387
	2240	0.372
	2260	0.363
	2280	0.361
	2300	0.359
	2320	0.354
	2340	0.347
	2360	0.327
	2380	0.329
	2400	0.324
	2420	0.323
	2440	0.327
	2460	0.328
	2480	0.329
	2500	0.327
	2520	0.328
	2540	0.325
	2560	0.326
	2580	0.325
	2600	0.331
	2620	0.326
	2640	0.326
	2660	0.325
	2680	0.322
	2700	0.322
	2720	0.324
	2740	0.323
	2760	0.323
	2780	0.322
	2800	0.319
	2820	0.319
	2840	0.323
	2860	0.322
	2880	0.324
	2900	0.325
	2920	0.331
	2940	0.33
	2960	0.329
	2980	0.325
	3000	0.324
	3020	0.322
	3040	0.321
	3060	0.323
	3080	0.323
	3100	0.325
		--

## Sheet: Fig 3c
	Time (min)	Blood glucose (mM)	Tear gluose (mM)
	0	6.21	0.423
	1		0.393
	2		0.373
	3		0.368
	4		0.4
	5		0.389
	6		0.423
	7		0.38
	8		0.42
	9		0.379
	10	7.13	0.362
	11		0.412
	12		0.451
	13		0.429
	14		0.49
	15		0.51
	16		0.544
	17		0.503
	18		0.549
	19		0.569
	20	8.54	0.562
	21		0.589
	22		0.61
	23		0.629
	24		0.631
	25		0.662
	26		0.696
	27		0.723
	28		0.709
	29		0.743
	30	9.88	0.757
	31		0.779
	32		0.809
	33		0.832
	34		0.813
	35		0.862
	36		0.858
	37		0.869
	38		0.889
	39		0.9
	40	11.04	0.926
	41		0.919
	42		0.937
	43		0.941
	44		0.96
	45		0.967
	46		0.978
	47		0.991
	48		0.977
	49		1.006
	50	10.11	1.039
	51		1.033
	52		1.056
	53		1.059
	54		1.05
	55		1.037
	56		1.04
	57		1.022
	58		1.011
	59		0.978
	60	9.41	0.976
	61		0.971
	62		0.979
	63		0.958
	64		0.95
	65		0.962
	66		0.942
	67		0.958
	68		0.95
	69		0.95
	70	8.55	0.939
	71		0.933
	72		0.921
	73		0.929
	74		0.92
	75		0.908
	76		0.91
	77		0.901
	78		0.89
	79		0.889
	80	7.98	0.876
	81		0.858
	82		0.87
	83		0.853
	84		0.858
	85		0.858
	86		0.84
	87		0.83
	88		0.81
	89		0.787
	90	7.44	0.804
	91		0.756
	92		0.749
	93		0.753
	94		0.74
	95		0.73
	96		0.74
	97		0.731
	98		0.721
	99		0.708
	100	7.02	0.703
	101		0.691
	102		0.688
	103		0.68
	104		0.666
	105		0.671
	106		0.656
	107		0.671
	108		0.68
	109		0.65
	110	6.71	0.637
	111		0.651
	112		0.647
	113		0.641
	114		0.628
	115		0.607
	116		0.622
	117		0.634
	118		0.618
	119		0.61
	120	6.58	0.614

## Sheet: Fig 3d
	Time (min)	Pearson's correlation coefficient
	0	0.6981
	1	0.7465
	2	0.7829
	3	0.8001
	4	0.8148
	5	0.8509
	6	0.8774
	7	0.8834
	8	0.9024
	9	0.9272
	10	0.9416
	11	0.9618
	12	0.9782
	13	0.9765
	14	0.9864
	15	0.9812
	16	0.9789
	17	0.9675
	18	0.9664
	19	0.9333
	20	0.9035
	21	0.8686
	22	0.8271
	23	0.7872
	24	0.7794
	25	0.7174

[truncated: 43 more sheets: Fig 3g-i, Fig 3g-ii, Fig 3h-i, Fig 3h-ii, Fig 3i, Fig 3j, Fig 3k, Fig 4e-i, Fig 4e-ii, Fig 4f-i, Fig 4f-ii, Fig 4g, Fig 4h, Fig 4i, Fig 5c, Fig 5d, Fig 5e, Fig 5f, Fig 5g, Supp. Fig 3 …]
